# Supplementary material for: Body Circumference and Cognitive Function: Role of Apolipoprotein E ε4 in the Elderly
Source: Int J Mol Sci. 2025 Jun 18;26(12):5831. doi: 10.3390/ijms26125831 (PMC12193496; doi:10.3390/ijms26125831)
Supplement: Supplementary file 1 [file ijms-26-05831-s001.zip]

Archive with 1 entries (1 files):
- ijms-3627488-supplementary.pdf
